# Supplementary material for: Systematic Analysis of Cellular Signaling Pathways and Therapeutic Targets for SLC45A3:ERG Fusion-Positive Prostate Cancer
Source: J Pers Med. 2022 Nov 2;12(11):1818. doi: 10.3390/jpm12111818 (PMC9693845; doi:10.3390/jpm12111818)
Supplement: Supplementary file 1 [file jpm-12-01818-s001.zip]

Archive with 10 entries (10 files):
- Figure S1.pdf
- Figure S2.pdf
- Figure S3.pdf
- Figure S4.pdf
- Figure S5.pdf
- Figure S6.pdf
- Table S1.xlsx
- Table S2.xlsx
- Table S3.xlsx
- Table S4.xlsx
