# Supplementary material for: Systematic Analysis of Cellular Signaling Pathways and Therapeutic Targets for SLC45A3:ERG Fusion-Positive Prostate Cancer
Source: J Pers Med. 2022 Nov 2;12(11):1818. doi: 10.3390/jpm12111818 (PMC9693845; doi:10.3390/jpm12111818)
Supplement: Supplementary file 1 [file jpm-12-01818-s001.zip › Table S1.xlsx]

## Sheet: Table S1
Supplemental Table S1. Pathologocal characteristics between S:E fusion positive and T:E fusion positive patient
		SLC - ERG positive	TMPRSS2 - ERG positive	p-value
		(N=10)	(N=86)
	Age	58.7 ± 7.7	61.1 ± 7.4	0.333
	M Stage
	- M0	8 (100.0%)	82 (100.0%)
	T Stage			0.593
	- T1c	4 (66.7%)	30 (41.1%)
	- T2	0 ( 0.0%)	3 ( 4.1%)
	- T2a	1 (16.7%)	6 ( 8.2%)
	- T2b	0 ( 0.0%)	13 (17.8%)
	- T2c	0 ( 0.0%)	11 (15.1%)
	- T3a	1 (16.7%)	5 ( 6.8%)
	- T3b	0 ( 0.0%)	5 ( 6.8%)
	Gleason Score			0.128
	- 6	2 (20.0%)	6 ( 7.0%)
	- 7	7 (70.0%)	44 (51.2%)
	- 8	1 (10.0%)	8 ( 9.3%)
	- 9	0 ( 0.0%)	28 (32.6%)
	Laterality			0.006
	- Bilateral	7 (70.0%)	76 (92.7%)
	- Left	0 ( 0.0%)	3 ( 3.7%)
	- Right	3 (30.0%)	3 ( 3.7%)
	Vital Status			1.000
	- LIVING	10 (100.0%)	83 (96.5%)
	- DECEASED	0 ( 0.0%)	3 ( 3.5%)
	PSA	0.1 ± 0.0	0.9 ± 4.8	0.137
	Race			1
	- BLACK OR AFRICAN AMERICAN	0 ( 0.0%)	2 ( 5.6%)
	- WHITE	4 (100.0%)	34 (94.4%)
