# Supplementary material for: Systematic Analysis of Cellular Signaling Pathways and Therapeutic Targets for SLC45A3:ERG Fusion-Positive Prostate Cancer
Source: J Pers Med. 2022 Nov 2;12(11):1818. doi: 10.3390/jpm12111818 (PMC9693845; doi:10.3390/jpm12111818)
Supplement: Supplementary file 1 [file jpm-12-01818-s001.zip › Table S2.xlsx]

## Sheet: Table S2
Supplemental Table S2. Pathologocal characteristics between T:E fusion positive and T:E fusion negative patient
		TMPRSS2 - ERG negative	TMPRSS2 - ERG positive	p-value
		(N=50)	(N=86)
	Age	61.3 ± 6.7	60.4 ± 7.2	0.596
	N stage
	- N0	32 (80.0%)	61 (80.3%)
	- N1	8 (20.0%)	15 (19.7%)
	T stage
	- T2a	1 ( 2.0%)	1 ( 1.2%)
	- T2b	0 ( 0.0%)	3 ( 3.5%)
	- T2c	19 (38.8%)	25 (29.1%)
	- T3a	16 (32.7%)	30 (34.9%)
	- T3b	13 (26.5%)	25 (29.1%)
	- T4	0 ( 0.0%)	2 ( 2.3%)
	Gleason Score
	- 6	6 (12.0%)	6 ( 7.0%)
	- 7	25 (50.0%)	44 (51.2%)
	- 8	7 (14.0%)	8 ( 9.3%)
	- 9	11 (22.0%)	28 (32.6%)
	- 10	1 ( 2.0%)	0 ( 0.0%)
	Laterality
	- Bilateral	43 (86.0%)	76 (92.7%)
	- Left	1 ( 2.0%)	3 ( 3.7%)
	- Right	6 (12.0%)	3 ( 3.7%)
	Vital Status
	- LIVING	48 (96.0%)	83 (96.5%)
	- DECEASED	2 ( 4.0%)	3 ( 3.5%)
	PSA	9.7 ± 52.3	0.9 ± 4.8	0.304
	Subtype
	- 1-ERG	0 ( 0.0%)	67 (100.0%)
	- 2-ETV1	7 (24.1%)	0 ( 0.0%)
	- 3-ETV4	2 ( 6.9%)	0 ( 0.0%)
	- 5-SPOP	7 (24.1%)	0 ( 0.0%)
	- 6-FOXA1	1 ( 3.4%)	0 ( 0.0%)
	- 8-other	12 (41.4%)	0 ( 0.0%)
	Race
	- BLACK OR AFRICAN AMERICAN	0 ( 0.0%)	2 ( 5.6%)
	- WHITE	9 (100.0%)	34 (94.4%)
