# Supplementary material for: Systematic Analysis of Cellular Signaling Pathways and Therapeutic Targets for SLC45A3:ERG Fusion-Positive Prostate Cancer
Source: J Pers Med. 2022 Nov 2;12(11):1818. doi: 10.3390/jpm12111818 (PMC9693845; doi:10.3390/jpm12111818)
Supplement: Supplementary file 1 [file jpm-12-01818-s001.zip › Table S3.xlsx]

## Sheet: Table S3
Supplemental Table S3. Gene list with correlation efficiency for selected pathways though S:E fusion ORA
Genelist	R	Pathway
ERG	1	VEGFA Signaling Pathway
FZD8	0.761471	Wnt Signaling pathway
LAMC2	0.750889	Focal Adhesion/Pl3k-Akt signaling pathway, Receptor Tyrosine Kinases/PDGF signaling pathway
LRP1	0.714428	Wnt Signaling pathway
NDRG1	0.668141	VEGFA Signaling Pathway
ITPR3	0.658158	Receptor Tyrosine Kinases/PDGF signaling pathway, VEGFA Signaling Pathway
IFNGR1	0.603454	JAK STAT signaling pathway
TNN	0.600852	Focal Adhesion/Pl3k-Akt signaling pathway
GHR	0.598495	Focal Adhesion/Pl3k-Akt signaling pathway, JAK STAT signaling pathway
ITPR1	0.579423	VEGFA Signaling Pathway, Receptor Tyrosine Kinases/PDGF signaling pathway
HDAC1	0.575663	Notch Signaling Pathway, VEGFA Signaling Pathway, TGF-beta Signaling Pathway
TEK	0.534261	Focal Adhesion/Pl3k-Akt signaling pathway
PDGFRB	0.529465	Focal Adhesion/Pl3k-Akt signaling pathway, JAK STAT signaling pathway, Receptor Tyrosine Kinases/PDGF signaling pathway
PDE3B	0.529088	Receptor Tyrosine Kinases/PDGF signaling pathway
COL4A4	0.526438	Receptor Tyrosine Kinases/PDGF signaling pathway, Focal Adhesion/Pl3k-Akt signaling pathway
F3	0.512709	VEGFA Signaling Pathway
ZEB2	0.502963	TGF-beta Signaling Pathway
LEPR	0.499159	JAK STAT signaling pathway
LTBP1	0.498429	TGF-beta Signaling Pathway
DLL1	0.498323	Notch Signaling Pathway
IFNAR2	0.497793	JAK STAT signaling pathway, Focal Adhesion/Pl3k-Akt signaling pathway
PDGFRA	0.4939	Focal Adhesion/Pl3k-Akt signaling pathway, Receptor Tyrosine Kinases/PDGF signaling pathway, JAK STAT signaling pathway
FER	0.49323	Receptor Tyrosine Kinases/PDGF signaling pathway
IFNA14	0.485195	JAK STAT signaling pathway, Focal Adhesion/Pl3k-Akt signaling pathway
F2R	0.482575	Focal Adhesion/Pl3k-Akt signaling pathway
ELMO2	0.480347	Receptor Tyrosine Kinases/PDGF signaling pathway, VEGFA Signaling Pathway
FGF10	0.479811	Focal Adhesion/Pl3k-Akt signaling pathway, Receptor Tyrosine Kinases/PDGF signaling pathway
COL6A3	0.479249	Receptor Tyrosine Kinases/PDGF signaling pathway, Focal Adhesion/Pl3k-Akt signaling pathway
ETS1	0.479061	TGF-beta Signaling Pathway, VEGFA Signaling Pathway
SPRY1	0.476027	Receptor Tyrosine Kinases/PDGF signaling pathway
HES1	0.475754	Notch Signaling Pathway
HDAC4	0.471411	VEGFA Signaling Pathway
ZEB1	0.464903	TGF-beta Signaling Pathway
SFRP1	0.462351	Wnt Signaling pathway
ANXA1	0.459115	VEGFA Signaling Pathway
VWF	0.454833	Focal Adhesion/Pl3k-Akt signaling pathway
NR4A2	0.454032	VEGFA Signaling Pathway
CILP	0.452845	Receptor Tyrosine Kinases/PDGF signaling pathway
FOS	0.451389	TGF-beta Signaling Pathway
LAMB1	0.45043	Receptor Tyrosine Kinases/PDGF signaling pathway, Focal Adhesion/Pl3k-Akt signaling pathway
LAMC1	0.448307	Focal Adhesion/Pl3k-Akt signaling pathway, Receptor Tyrosine Kinases/PDGF signaling pathway
LAMA2	0.448167	Focal Adhesion/Pl3k-Akt signaling pathway, Receptor Tyrosine Kinases/PDGF signaling pathway
GRK5	0.444573	JAK STAT signaling pathway
ESR1	0.443856	Receptor Tyrosine Kinases/PDGF signaling pathway
RAB11A	0.440906	VEGFA Signaling Pathway, Notch Signaling Pathway
ZNF423	0.439625	TGF-beta Signaling Pathway
HGF	0.439408	Focal Adhesion/Pl3k-Akt signaling pathway, Receptor Tyrosine Kinases/PDGF signaling pathway
COL3A1	0.436018	Focal Adhesion/Pl3k-Akt signaling pathway
JUN	0.435963	Focal Adhesion/Pl3k-Akt signaling pathway, VEGFA Signaling Pathway, Wnt Signaling pathway, TGF-beta Signaling Pathway
PLCG1	0.434167	VEGFA Signaling Pathway, Receptor Tyrosine Kinases/PDGF signaling pathway
SH2B3	0.433704	Receptor Tyrosine Kinases/PDGF signaling pathway
TIAM1	0.424648	Receptor Tyrosine Kinases/PDGF signaling pathway
RHOJ	0.423549	VEGFA Signaling Pathway
LAMA4	0.423089	Receptor Tyrosine Kinases/PDGF signaling pathway, Focal Adhesion/Pl3k-Akt signaling pathway
PTPRK	0.420502	Receptor Tyrosine Kinases/PDGF signaling pathway
CNTN6	0.418941	Notch Signaling Pathway
THBS4	0.417227	Receptor Tyrosine Kinases/PDGF signaling pathway, Focal Adhesion/Pl3k-Akt signaling pathway
MMRN2	0.416809	VEGFA Signaling Pathway
FLRT2	0.415043	Receptor Tyrosine Kinases/PDGF signaling pathway
JUNB	0.41366	TGF-beta Signaling Pathway
PIK3C2B	0.413398	Focal Adhesion/Pl3k-Akt signaling pathway
CDH5	0.413207	Receptor Tyrosine Kinases/PDGF signaling pathway, VEGFA Signaling Pathway
PAK3	0.411337	VEGFA Signaling Pathway, Receptor Tyrosine Kinases/PDGF signaling pathway, Focal Adhesion/Pl3k-Akt signaling pathway
FN1	0.409293	Focal Adhesion/Pl3k-Akt signaling pathway, TGF-beta Signaling Pathway
PFKFB3	0.407145	Focal Adhesion/Pl3k-Akt signaling pathway
GPC4	0.40621	Wnt Signaling pathway
AXL	0.404879	Receptor Tyrosine Kinases/PDGF signaling pathway, VEGFA Signaling Pathway
IL10RB	0.403687	JAK STAT signaling pathway
GAB2	0.400388	Receptor Tyrosine Kinases/PDGF signaling pathway
DAAM2	0.399404	Wnt Signaling pathway
PIK3R5	0.398517	Focal Adhesion/Pl3k-Akt signaling pathway
IFNGR2	0.397143	JAK STAT signaling pathway
COL2A1	0.39707	Focal Adhesion/Pl3k-Akt signaling pathway
VANGL1	0.396776	Wnt Signaling pathway
ELMO1	0.39622	Receptor Tyrosine Kinases/PDGF signaling pathway, VEGFA Signaling Pathway
TNXB	0.391623	VEGFA Signaling Pathway, Focal Adhesion/Pl3k-Akt signaling pathway
NCOR2	0.388685	Notch Signaling Pathway
OSMR	0.387576	Focal Adhesion/Pl3k-Akt signaling pathway, JAK STAT signaling pathway
PIK3CG	0.386936	Focal Adhesion/Pl3k-Akt signaling pathway
TGFBR2	0.385394	JAK STAT signaling pathway, TGF-beta Signaling Pathway
TCF4	0.384712	Wnt Signaling pathway
LPAR1	0.383428	Focal Adhesion/Pl3k-Akt signaling pathway
PLG	0.381716	Receptor Tyrosine Kinases/PDGF signaling pathway
SMAD9	0.38147	TGF-beta Signaling Pathway
ACVR1	0.380145	JAK STAT signaling pathway
MFAP5	0.380009	Notch Signaling Pathway
NCKAP1L	0.379278	Receptor Tyrosine Kinases/PDGF signaling pathway, VEGFA Signaling Pathway
ITGA11	0.378754	Focal Adhesion/Pl3k-Akt signaling pathway
FOSB	0.377749	TGF-beta Signaling Pathway
ROR1	0.374867	Wnt Signaling pathway
KLF11	0.373478	TGF-beta Signaling Pathway
TLE1	0.372169	Notch Signaling Pathway
COL4A2	0.370564	Receptor Tyrosine Kinases/PDGF signaling pathway, Focal Adhesion/Pl3k-Akt signaling pathway
CSF1	0.367591	JAK STAT signaling pathway, Focal Adhesion/Pl3k-Akt signaling pathway
COL1A2	0.366632	TGF-beta Signaling Pathway, Focal Adhesion/Pl3k-Akt signaling pathway
TNC	0.366135	TGF-beta Signaling Pathway, Focal Adhesion/Pl3k-Akt signaling pathway
IL17RA	0.365658	JAK STAT signaling pathway
COL4A1	0.36126	Focal Adhesion/Pl3k-Akt signaling pathway, Receptor Tyrosine Kinases/PDGF signaling pathway
IRS4	0.360983	Receptor Tyrosine Kinases/PDGF signaling pathway, Focal Adhesion/Pl3k-Akt signaling pathway
MAPT	0.358092	Notch Signaling Pathway
MYH9	0.357503	VEGFA Signaling Pathway
APH1B	0.356681	Receptor Tyrosine Kinases/PDGF signaling pathway, Notch Signaling Pathway
TGFB1	0.353647	TGF-beta Signaling Pathway
FGF18	0.353207	Focal Adhesion/Pl3k-Akt signaling pathway, Receptor Tyrosine Kinases/PDGF signaling pathway
ENG	0.351252	TGF-beta Signaling Pathway
DNM3	0.350281	Receptor Tyrosine Kinases/PDGF signaling pathway
SPTBN1	0.349667	TGF-beta Signaling Pathway
SFRP2	0.348824	Wnt Signaling pathway
PGR	0.347171	Receptor Tyrosine Kinases/PDGF signaling pathway
FLT4	0.34684	JAK STAT signaling pathway, Focal Adhesion/Pl3k-Akt signaling pathway, VEGFA Signaling Pathway, Receptor Tyrosine Kinases/PDGF signaling pathway
KDR	0.345035	VEGFA Signaling Pathway, JAK STAT signaling pathway, Focal Adhesion/Pl3k-Akt signaling pathway, Receptor Tyrosine Kinases/PDGF signaling pathway
SOCS3	0.341523	JAK STAT signaling pathway
NRP2	0.341289	Receptor Tyrosine Kinases/PDGF signaling pathway, VEGFA Signaling Pathway
MYO6	0.341114	VEGFA Signaling Pathway
NFATC2	0.341097	VEGFA Signaling Pathway, Wnt Signaling pathway
CSF1R	0.34098	Focal Adhesion/Pl3k-Akt signaling pathway, Receptor Tyrosine Kinases/PDGF signaling pathway
ICAM1	0.340152	VEGFA Signaling Pathway
NOTCH3	0.339624	Notch Signaling Pathway
IGFBP7	0.337905	VEGFA Signaling Pathway
ITGA9	0.33728	Focal Adhesion/Pl3k-Akt signaling pathway
COL5A1	0.336962	Focal Adhesion/Pl3k-Akt signaling pathway
STAT3	0.336911	Receptor Tyrosine Kinases/PDGF signaling pathway, JAK STAT signaling pathway, VEGFA Signaling Pathway, Notch Signaling Pathway, TGF-beta Signaling Pathway
TGFBR3	0.336447	TGF-beta Signaling Pathway
CYBB	0.336287	VEGFA Signaling Pathway, Receptor Tyrosine Kinases/PDGF signaling pathway
EGR1	0.336265	VEGFA Signaling Pathway
FAS	0.335749	VEGFA Signaling Pathway
LRP5	0.335527	Wnt Signaling pathway
ACTN1	0.334092	Focal Adhesion/Pl3k-Akt signaling pathway
DOCK1	0.333617	Focal Adhesion/Pl3k-Akt signaling pathway, Receptor Tyrosine Kinases/PDGF signaling pathway, VEGFA Signaling Pathway
SFRP4	0.332672	Wnt Signaling pathway
ITGB8	0.331401	Focal Adhesion/Pl3k-Akt signaling pathway
IL1RAP	0.331194	JAK STAT signaling pathway
IL1B	0.329631	JAK STAT signaling pathway
IL15RA	0.329064	JAK STAT signaling pathway
MAP3K7	0.328565	JAK STAT signaling pathway, TGF-beta Signaling Pathway, Wnt Signaling pathway
PRKG1	0.328352	JAK STAT signaling pathway, VEGFA Signaling Pathway
CSF2RB	0.327246	JAK STAT signaling pathway
PLCB2	0.326344	Wnt Signaling pathway
LCK	0.326016	JAK STAT signaling pathway, Receptor Tyrosine Kinases/PDGF signaling pathway, Notch Signaling Pathway
IL10RA	0.324529	JAK STAT signaling pathway
PRICKLE1	0.323813	Wnt Signaling pathway
FLT1	0.32046	Focal Adhesion/Pl3k-Akt signaling pathway, JAK STAT signaling pathway, VEGFA Signaling Pathway, Receptor Tyrosine Kinases/PDGF signaling pathway
ARHGEF4	0.320258	Wnt Signaling pathway
ITGB3	0.31845	Focal Adhesion/Pl3k-Akt signaling pathway, Receptor Tyrosine Kinases/PDGF signaling pathway, VEGFA Signaling Pathway, TGF-beta Signaling Pathway
INHBA	0.31819	TGF-beta Signaling Pathway
GFRA1	0.316737	JAK STAT signaling pathway
CXCR1	0.31399	JAK STAT signaling pathway
ITGA4	0.312988	Focal Adhesion/Pl3k-Akt signaling pathway
IL7R	0.312795	JAK STAT signaling pathway, Focal Adhesion/Pl3k-Akt signaling pathway
STAMBPL1	0.312023	TGF-beta Signaling Pathway
SOX1	0.311564	Wnt Signaling pathway
ARHGEF15	0.309474	VEGFA Signaling Pathway
ADCYAP1R1	0.308482	Receptor Tyrosine Kinases/PDGF signaling pathway
LIF	0.307896	TGF-beta Signaling Pathway, JAK STAT signaling pathway
LNX1	0.305661	Notch Signaling Pathway
SLC8A1	0.305262	VEGFA Signaling Pathway
COL1A1	0.304313	Focal Adhesion/Pl3k-Akt signaling pathway
MMP12	0.302277	TGF-beta Signaling Pathway
PTGS2	0.301673	VEGFA Signaling Pathway
MAP3K5	0.301123	VEGFA Signaling Pathway, JAK STAT signaling pathway
INPP4B	-0.307399	VEGFA Signaling Pathway
FRAT2	-0.324957	Wnt Signaling pathway
FAF1	-0.377092	VEGFA Signaling Pathway
