# Supplementary material for: Systematic Analysis of Cellular Signaling Pathways and Therapeutic Targets for SLC45A3:ERG Fusion-Positive Prostate Cancer
Source: J Pers Med. 2022 Nov 2;12(11):1818. doi: 10.3390/jpm12111818 (PMC9693845; doi:10.3390/jpm12111818)
Supplement: Supplementary file 1 [file jpm-12-01818-s001.zip › Table S4.xlsx]

## Sheet: Table S4
Supplemental Table S4. Gene list with correlation efficiency for selected pathways though T:E fusion ORA
Genelist	R	Pathway
ERG	1	VEGFA signaling
HDAC1	0.750411	Androgen receptor signaling, TGF-beta signaling, VEGFA signaling, Gene expression signaling, NOTCH signaling
PDE3B	0.732257	Receptor Tyrosine Kinase signaling
ITPR3	0.665484	VEGFA signaling, Insulin signaling, Receptor Tyrosine Kinase signaling
RAB11A	0.661896	VEGFA signaling
TDRD1	0.658906	Gene expression signaling
TLE1	0.648311	NOTCH signaling
MYO6	0.630046	VEGFA signaling
ZNF439	0.626595	Gene expression signaling
TDRD6	0.621375	Gene expression signaling
HDAC4	0.605133	Gene expression signaling, NOTCH signaling, VEGFA signaling
LAMC2	0.598894	Receptor Tyrosine Kinase signaling
ZNF614	0.594724	Gene expression signaling
CACNA1D	0.594449	Insulin signaling
LAMC1	0.592164	Receptor Tyrosine Kinase signaling
NDRG1	0.591763	VEGFA signaling, Gene expression signaling, HIF-1-alpha transcription factor network
PLIN2	0.582984	HIF-1-alpha transcription factor network
ELMO2	0.578012	Receptor Tyrosine Kinase signaling
MAPK6	0.555472	Insulin signaling
SMARCA5	0.544207	Gene expression signaling
PLCG1	0.531705	VEGFA signaling, Receptor Tyrosine Kinase signaling
TIAM1	0.530787	Receptor Tyrosine Kinase signaling
MAP3K5	0.527504	Insulin signaling, VEGFA signaling
MAML1	0.525315	NOTCH signaling, Gene expression signaling
DLX6	0.522098	Gene expression signaling
ZNF304	0.518348	Gene expression signaling
CASP2	0.516711	Gene expression signaling
ZNF432	0.515983	Gene expression signaling
ZNF597	0.511	Gene expression signaling
PTPRK	0.509511	Receptor Tyrosine Kinase signaling
PDE9A	0.506867	Androgen receptor signaling
ADCY1	0.506772	Insulin signaling
TNRC6B	0.504954	Gene expression signaling, NOTCH signaling
ZNF43	0.504597	Gene expression signaling
PATZ1	0.503356	Androgen receptor signaling
CPSF7	0.502309	Gene expression signaling
ZNF615	0.502117	Gene expression signaling
SMAD5	0.501801	TGF-beta signaling
PXN	0.498472	VEGFA signaling, Receptor Tyrosine Kinase signaling, Androgen receptor signaling
PRKD1	0.49781	VEGFA signaling
THOC2	0.49773	Gene expression signaling
HIVEP3	0.496143	Gene expression signaling
ZNF543	0.492999	Gene expression signaling
TPR	0.490963	Gene expression signaling
F3	0.488769	VEGFA signaling
CNOT6	0.48791	Gene expression signaling
CRCP	0.480078	Gene expression signaling
KDM5B	0.479988	Gene expression signaling
TTF1	0.475936	Gene expression signaling
ZNF610	0.475481	Gene expression signaling
WASF3	0.47412	Receptor Tyrosine Kinase signaling
KCNN2	0.47211	Insulin signaling
FAS	0.471676	VEGFA signaling, Gene expression signaling
SOS2	0.470766	Insulin signaling
TJP1	0.470745	Gene expression signaling
NR2C2	0.466766	Gene expression signaling, Androgen receptor signaling
ZNF641	0.466113	Gene expression signaling
MED17	0.463111	Gene expression signaling
TEC	0.460545	Receptor Tyrosine Kinase signaling
TAF1	0.460269	Gene expression signaling
HES1	0.453111	Gene expression signaling, NOTCH signaling
SLU7	0.452493	Gene expression signaling
BAZ2A	0.451667	Gene expression signaling
DACT2	0.4478	TGF-beta signaling
ABI2	0.447429	Receptor Tyrosine Kinase signaling
IWS1	0.447193	Gene expression signaling
RTF1	0.446585	Gene expression signaling
KCTD15	0.446051	Gene expression signaling
SMAD2	0.445371	Gene expression signaling, TGF-beta signaling
CNOT2	0.44505	Gene expression signaling
STXBP1	0.444819	Insulin signaling
CSNK1E	0.44313	Wnt signaling
ZNF548	0.440872	Gene expression signaling
ACVR1	0.439983	TGF-beta signaling
TP53INP1	0.437774	Gene expression signaling
ARF6	0.437364	Insulin signaling, VEGFA signaling
MAP3K7	0.435917	Wnt signaling, TGF-beta signaling, Insulin signaling
ZC3H11A	0.435447	Gene expression signaling
ZNF550	0.434061	Gene expression signaling
PBRM1	0.433421	Gene expression signaling
NR2C1	0.432226	Gene expression signaling, Androgen receptor signaling
LAMB1	0.432219	Receptor Tyrosine Kinase signaling
ZNF738	0.431858	Gene expression signaling
CBFB	0.431808	Gene expression signaling
BMPR2	0.430961	TGF-beta signaling
ITPR1	0.428657	Receptor Tyrosine Kinase signaling, VEGFA signaling
MED23	0.428652	Gene expression signaling
ZNF606	0.428138	Gene expression signaling
ATP1A1	0.427675	Insulin signaling
NCOA1	0.426633	Androgen receptor signaling, HIF-1-alpha transcription factor network
ABCC8	0.424476	Insulin signaling
ZNF709	0.422116	Gene expression signaling
ZNF624	0.421723	Gene expression signaling
MAP4K3	0.421352	Insulin signaling
ZNF792	0.420188	Gene expression signaling
WASF2	0.419057	Receptor Tyrosine Kinase signaling
DOCK1	0.418917	Receptor Tyrosine Kinase signaling
CNOT8	0.418902	Gene expression signaling
ZNF658	0.418217	Gene expression signaling
CTNNA1	0.41819	Receptor Tyrosine Kinase signaling, VEGFA signaling
ZNF264	0.416418	Gene expression signaling
ZNF761	0.415213	Gene expression signaling
PFKM	0.413659	Insulin signaling
XIAP	0.413502	TGF-beta signaling
ZNF254	0.411928	Gene expression signaling
ZFP14	0.41182	Gene expression signaling
CDC40	0.411003	Gene expression signaling
CHRM3	0.410487	Insulin signaling
SENP1	0.409184	Androgen receptor signaling
GSK3B	0.409173	Wnt signaling, Androgen receptor signaling, VEGFA signaling, Insulin signaling, NOTCH signaling, Gene expression signaling
MED12	0.408343	Gene expression signaling
ZNF750	0.408339	Gene expression signaling
LAMA3	0.407726	Receptor Tyrosine Kinase signaling
ZNF549	0.407642	Gene expression signaling
ZNF331	0.407521	Gene expression signaling
XRCC5	0.406983	Androgen receptor signaling
RNF111	0.406295	Gene expression signaling, TGF-beta signaling
CTNND1	0.405936	VEGFA signaling, Receptor Tyrosine Kinase signaling
CACNA1C	0.405155	Insulin signaling
WWP2	0.404098	NOTCH signaling
TET2	0.402194	Gene expression signaling
TAF4B	0.399979	Gene expression signaling
GAB1	0.39986	Receptor Tyrosine Kinase signaling, Insulin signaling, VEGFA signaling
KCNN4	0.399761	Insulin signaling
CYTH3	0.399215	Insulin signaling
MAML3	0.39765	Gene expression signaling, NOTCH signaling
TET3	0.397619	Gene expression signaling
HDAC2	0.39761	NOTCH signaling, Gene expression signaling
ATP6V1G1	0.39693	Receptor Tyrosine Kinase signaling, Insulin signaling
ZNF484	0.396258	Gene expression signaling
TFDP1	0.395648	NOTCH signaling, TGF-beta signaling, Gene expression signaling
LRP6	0.395581	Wnt signaling
SUZ12	0.394698	Gene expression signaling
ZFP30	0.393772	Gene expression signaling
ZNF710	0.393698	Gene expression signaling
ZNF713	0.391525	Gene expression signaling
NFIB	0.391454	Gene expression signaling
PGBD3	0.391361	Gene expression signaling
MSX2	0.390762	Gene expression signaling
ZNF506	0.390727	Gene expression signaling
ATM	0.390666	Gene expression signaling
WDR33	0.389488	Gene expression signaling
PHC3	0.389375	Gene expression signaling
TDG	0.389269	Gene expression signaling
ZNF510	0.388097	Gene expression signaling
ARID1B	0.387709	Gene expression signaling
TAF8	0.387166	Gene expression signaling
MAP4K5	0.387047	Insulin signaling
BCL9	0.386635	Wnt signaling
RPS6KB1	0.385834	VEGFA signaling, Insulin signaling, TGF-beta signaling
ZNF595	0.382883	Gene expression signaling
ACVR2B	0.382531	TGF-beta signaling
ZNF486	0.380408	Gene expression signaling
ZNF136	0.380061	Gene expression signaling
ZNF567	0.379727	Gene expression signaling
MAP3K2	0.378969	Insulin signaling
ZNF782	0.378013	Gene expression signaling
CHRD	0.377465	TGF-beta signaling
PPP2R1B	0.376859	Gene expression signaling, TGF-beta signaling, Receptor Tyrosine Kinase signaling
SCMH1	0.376424	Gene expression signaling
SNAPC3	0.375736	Gene expression signaling
TRIM33	0.375731	TGF-beta signaling, Gene expression signaling
USP9X	0.374768	Gene expression signaling, TGF-beta signaling
RASA1	0.373038	VEGFA signaling, Receptor Tyrosine Kinase signaling
ARNT	0.372917	Androgen receptor signaling, HIF-1-alpha transcription factor network
GATAD2B	0.371822	Gene expression signaling
DNMT3A	0.371512	Gene expression signaling
NUP160	0.37102	Gene expression signaling
OCLN	0.369311	TGF-beta signaling, Gene expression signaling, VEGFA signaling
PIK3C2A	0.367946	Insulin signaling
ZNF443	0.367076	Gene expression signaling
PRKAG2	0.36569	Gene expression signaling
PTPN12	0.365675	Receptor Tyrosine Kinase signaling
MYH9	0.364698	VEGFA signaling
EP300	0.364318	NOTCH signaling, Gene expression signaling, TGF-beta signaling, Androgen receptor signaling, HIF-1-alpha transcription factor network
MTF2	0.363516	Gene expression signaling
ZNF746	0.363077	Gene expression signaling
ITGB1	0.362877	Receptor Tyrosine Kinase signaling, VEGFA signaling
RORB	0.362285	Gene expression signaling
ZNF678	0.361729	Gene expression signaling
SMARCE1	0.361452	Gene expression signaling, Androgen receptor signaling
ZNF143	0.361444	Gene expression signaling
PTPRJ	0.360411	VEGFA signaling, Receptor Tyrosine Kinase signaling
ZNF627	0.360176	Gene expression signaling
RPRD2	0.360164	Gene expression signaling
PNRC1	0.359521	Androgen receptor signaling
BCL2L11	0.358519	Gene expression signaling
APH1B	0.358422	Receptor Tyrosine Kinase signaling, NOTCH signaling
TAF9B	0.357668	Gene expression signaling
BMF	0.35754	Androgen receptor signaling
ST3GAL6	0.357506	NOTCH signaling
ZNF33A	0.356991	Gene expression signaling
RBBP4	0.356904	Gene expression signaling
BHLHE41	0.356393	HIF-1-alpha transcription factor network
SMARCC2	0.35605	Gene expression signaling
CCNT2	0.355306	TGF-beta signaling, Gene expression signaling
STXBP4	0.355068	Insulin signaling
EPC1	0.354927	Gene expression signaling
NFIC	0.354818	Gene expression signaling
ZNF791	0.354691	Gene expression signaling
ZNF354C	0.353167	Gene expression signaling
ZNF92	0.352859	Gene expression signaling
TDRKH	0.351056	Gene expression signaling
CBLC	0.350324	Insulin signaling
BRD1	0.349329	Gene expression signaling
MGA	0.349034	Gene expression signaling
ARID2	0.348331	Gene expression signaling
ZNF708	0.347612	Gene expression signaling
ANXA1	0.347368	VEGFA signaling
MAPT	0.347282	NOTCH signaling
ZNF354A	0.34717	Gene expression signaling
TOP1	0.347115	Androgen receptor signaling
PCF11	0.34693	Gene expression signaling
NCOR2	0.346113	NOTCH signaling, Gene expression signaling, Androgen receptor signaling, TGF-beta signaling
PAK6	0.345828	Androgen receptor signaling
PPARA	0.345572	Gene expression signaling
CIR1	0.344969	NOTCH signaling
SOCS6	0.344966	Receptor Tyrosine Kinase signaling
IGF1R	0.344729	Insulin signaling, Receptor Tyrosine Kinase signaling
PTPN3	0.344289	Receptor Tyrosine Kinase signaling
ADAM10	0.343428	Receptor Tyrosine Kinase signaling, NOTCH signaling
TCF12	0.34286	Gene expression signaling
RORC	0.341653	Gene expression signaling
CSNK2A1	0.340546	Gene expression signaling
TFAP2A	0.340342	Gene expression signaling
FOXO3	0.33968	Insulin signaling, VEGFA signaling, Gene expression signaling
GTF3C2	0.339669	Gene expression signaling
ZNF135	0.338554	Gene expression signaling
ZNF200	0.338387	Gene expression signaling
ZNF649	0.337853	Gene expression signaling
ZNF665	0.337723	Gene expression signaling
APPL1	0.336776	Androgen receptor signaling
RIT1	0.336301	Receptor Tyrosine Kinase signaling
ZNF253	0.33579	Gene expression signaling
RANBP2	0.335558	Gene expression signaling
ZNF141	0.335118	Gene expression signaling
PTK6	0.335041	Receptor Tyrosine Kinase signaling
SAP130	0.33502	Gene expression signaling
TAB2	0.334491	TGF-beta signaling, Receptor Tyrosine Kinase signaling
ZNF799	0.334244	Gene expression signaling
ZNF70	0.33419	Gene expression signaling
SMAD9	0.333635	TGF-beta signaling
ZNF195	0.332159	Gene expression signaling
RNF2	0.332136	Gene expression signaling
BDP1	0.331486	Gene expression signaling
KIDINS220	0.329312	Receptor Tyrosine Kinase signaling
TNRC6A	0.328956	NOTCH signaling, Gene expression signaling
ZNF431	0.328524	Gene expression signaling
TAF1L	0.328514	Gene expression signaling
TGFBRAP1	0.328246	TGF-beta signaling
ZNF12	0.326446	Gene expression signaling
PHAX	0.326417	Gene expression signaling
SPTBN1	0.326332	TGF-beta signaling
ENPP1	0.326197	Insulin signaling
ZNF417	0.325875	Gene expression signaling
CBX6	0.325759	Gene expression signaling
POLR2B	0.323354	Gene expression signaling, Receptor Tyrosine Kinase signaling
MED14	0.32252	Gene expression signaling
CYFIP2	0.322136	Receptor Tyrosine Kinase signaling
BMP7	0.321632	TGF-beta signaling
ZNF717	0.321582	Gene expression signaling
MAPK8	0.321372	Insulin signaling, Androgen receptor signaling, Wnt signaling, VEGFA signaling
NSD1	0.321099	Androgen receptor signaling
DLL1	0.320779	NOTCH signaling
RIMS2	0.320029	Insulin signaling
ID2	0.319947	HIF-1-alpha transcription factor network, TGF-beta signaling
ERCC6	0.319838	Gene expression signaling
ZNF701	0.319731	Gene expression signaling
ZNF664	0.319417	Gene expression signaling
ZNF675	0.318915	Gene expression signaling
ITCH	0.318204	NOTCH signaling, Gene expression signaling, Receptor Tyrosine Kinase signaling, VEGFA signaling
ZNF704	0.317478	Gene expression signaling
FER	0.317416	Receptor Tyrosine Kinase signaling
ZNF528	0.317341	Gene expression signaling
E2F3	0.316789	NOTCH signaling
PRKAA1	0.316725	VEGFA signaling, Gene expression signaling, Insulin signaling
ZNF616	0.316393	Gene expression signaling
PIAS3	0.316149	Androgen receptor signaling
ZNF555	0.315503	Gene expression signaling
SP1	0.315089	Androgen receptor signaling, TGF-beta signaling, HIF-1-alpha transcription factor network, Gene expression signaling
CDC73	0.315032	Gene expression signaling
ATF1	0.314944	Receptor Tyrosine Kinase signaling
RRAGD	0.313629	Gene expression signaling
NUDT21	0.313577	Gene expression signaling
LRP5	0.313327	Wnt signaling
NR2F1	0.312876	Gene expression signaling
BRD2	0.312193	Gene expression signaling
JARID2	0.312118	Gene expression signaling
SMAD3	0.311815	HIF-1-alpha transcription factor network, Gene expression signaling, Androgen receptor signaling, TGF-beta signaling
ROR1	0.311348	Wnt signaling
SPRY1	0.311261	Receptor Tyrosine Kinase signaling
RAP1B	0.31106	Receptor Tyrosine Kinase signaling, VEGFA signaling
CSNK1G1	0.310813	Wnt signaling
PPP1CB	0.310789	TGF-beta signaling
POM121	0.310681	Gene expression signaling
GTF3C3	0.310487	Gene expression signaling
ATF2	0.310415	Insulin signaling, Gene expression signaling, Androgen receptor signaling, VEGFA signaling
PARP1	0.309694	Gene expression signaling, Androgen receptor signaling, TGF-beta signaling
CREB1	0.309271	VEGFA signaling, HIF-1-alpha transcription factor network, Androgen receptor signaling, NOTCH signaling, Receptor Tyrosine Kinase signaling, Insulin signaling
PHC2	0.309149	Gene expression signaling
HDAC7	0.308933	HIF-1-alpha transcription factor network, NOTCH signaling, Androgen receptor signaling, VEGFA signaling
CTR9	0.30867	Gene expression signaling
CDK13	0.308611	Gene expression signaling
RBAK	0.308563	Androgen receptor signaling
LAMB2	0.308404	Receptor Tyrosine Kinase signaling
POLR3G	0.306648	Gene expression signaling
KIF5B	0.306583	Insulin signaling
USP8	0.305221	Receptor Tyrosine Kinase signaling
ZNF318	0.305094	Androgen receptor signaling
ZNF720	0.304892	Gene expression signaling
GAB2	0.30481	Receptor Tyrosine Kinase signaling
LPXN	0.304809	Androgen receptor signaling
NUP54	0.304772	Gene expression signaling
FRS2	0.304411	Receptor Tyrosine Kinase signaling, VEGFA signaling
TMF1	0.304392	Androgen receptor signaling
ADAM17	0.302936	NOTCH signaling, Receptor Tyrosine Kinase signaling
ZNF320	0.302759	Gene expression signaling
ZNF561	0.302377	Gene expression signaling
NUP210	0.301834	Gene expression signaling
ROCK1	0.301628	Androgen receptor signaling, Receptor Tyrosine Kinase signaling, TGF-beta signaling, VEGFA signaling
INTS6	0.30062	Gene expression signaling
ZNF605	0.300403	Gene expression signaling
PRR5	-0.30038	Receptor Tyrosine Kinase signaling, Gene expression signaling
SLC38A9	-0.300764	Gene expression signaling
APOE	-0.302081	Gene expression signaling
EIF4A3	-0.302622	Gene expression signaling
SCO2	-0.302784	Gene expression signaling
CBX4	-0.303167	Gene expression signaling
POLR3C	-0.305211	Gene expression signaling
CFL1	-0.305491	VEGFA signaling
FGFR4	-0.306131	Receptor Tyrosine Kinase signaling
GRB2	-0.30632	Receptor Tyrosine Kinase signaling, VEGFA signaling, TGF-beta signaling, Insulin signaling
ZFPM1	-0.30696	Gene expression signaling
HIST2H4A	-0.308516	Gene expression signaling
COX4I1	-0.310615	Gene expression signaling
DAPK3	-0.311524	Androgen receptor signaling
ADCY2	-0.312201	Insulin signaling
CDK6	-0.313668	Wnt signaling, Gene expression signaling
POLR2E	-0.313783	Receptor Tyrosine Kinase signaling, Gene expression signaling
GTF2B	-0.31474	Gene expression signaling
SPDEF	-0.316854	Androgen receptor signaling
RFC4	-0.317326	Gene expression signaling
HRAS	-0.317485	Insulin signaling, VEGFA signaling, Receptor Tyrosine Kinase signaling
ZNF311	-0.317981	Gene expression signaling
MEAF6	-0.319592	Gene expression signaling
ZNF771	-0.320381	Gene expression signaling
KLK3	-0.321141	Androgen receptor signaling
MED25	-0.321615	Gene expression signaling
ZC3H8	-0.322197	Gene expression signaling
MYO1C	-0.32312	Insulin signaling, Gene expression signaling
PCBP4	-0.324899	Gene expression signaling
AUTS2	-0.325017	Gene expression signaling
VAMP2	-0.325338	Insulin signaling
TMEM219	-0.325635	Gene expression signaling
LSM10	-0.326696	Gene expression signaling
MOV10L1	-0.327489	Gene expression signaling
NR2F6	-0.328606	Gene expression signaling
HK2	-0.329192	HIF-1-alpha transcription factor network
SLC25A4	-0.330165	Androgen receptor signaling
MED31	-0.330264	Gene expression signaling
PTPN6	-0.331278	VEGFA signaling, Receptor Tyrosine Kinase signaling
SURF1	-0.333318	Gene expression signaling
FRAT1	-0.334107	Wnt signaling
ATP6V0D1	-0.334865	Insulin signaling, Receptor Tyrosine Kinase signaling
TACO1	-0.334995	Gene expression signaling
PPP2R5D	-0.33557	Receptor Tyrosine Kinase signaling
ZNF215	-0.3356	Gene expression signaling
SLC2A1	-0.336986	Insulin signaling, HIF-1-alpha transcription factor network
UBE2M	-0.339377	TGF-beta signaling
BBC3	-0.341767	Gene expression signaling
SAP30BP	-0.34218	Gene expression signaling
STUB1	-0.343247	Gene expression signaling, TGF-beta signaling, Androgen receptor signaling, Receptor Tyrosine Kinase signaling
KCNMB2	-0.343863	Insulin signaling
GTF3A	-0.344734	Gene expression signaling
SNAPC2	-0.344787	Gene expression signaling
CDC37	-0.345269	Receptor Tyrosine Kinase signaling, Androgen receptor signaling
POLR3K	-0.345498	Gene expression signaling
PIN1	-0.345902	Gene expression signaling
ATP6V1E2	-0.346748	Receptor Tyrosine Kinase signaling, Insulin signaling
CREB3	-0.347392	Insulin signaling
INHBE	-0.34798	TGF-beta signaling
ALDOA	-0.352094	HIF-1-alpha transcription factor network
HSP90AA1	-0.352279	VEGFA signaling, Androgen receptor signaling, Receptor Tyrosine Kinase signaling
SPINT2	-0.35384	Receptor Tyrosine Kinase signaling
COX8A	-0.355311	Gene expression signaling
BRF1	-0.355629	Gene expression signaling
ARRB1	-0.357902	NOTCH signaling
ELL2	-0.358276	Gene expression signaling
BAMBI	-0.359407	TGF-beta signaling
CALM1	-0.361507	Receptor Tyrosine Kinase signaling, VEGFA signaling
COX6A1	-0.362234	Gene expression signaling
ZNF589	-0.363958	Gene expression signaling
TCIRG1	-0.364638	Receptor Tyrosine Kinase signaling, Insulin signaling
H2AFJ	-0.364961	Gene expression signaling
RAB3A	-0.365243	Insulin signaling
MAP3K4	-0.365339	Insulin signaling
PTCRA	-0.365355	NOTCH signaling
RYR2	-0.367063	Insulin signaling
EPN1	-0.368357	VEGFA signaling, Receptor Tyrosine Kinase signaling
H2AFZ	-0.370033	Gene expression signaling
INTS5	-0.372608	Gene expression signaling
LIMK2	-0.373049	Androgen receptor signaling
RABGGTA	-0.376033	Gene expression signaling
FADD	-0.376666	VEGFA signaling
PRKCZ	-0.376698	Receptor Tyrosine Kinase signaling, TGF-beta signaling, Insulin signaling, VEGFA signaling
ATP6V0C	-0.377024	Insulin signaling, Receptor Tyrosine Kinase signaling
TMPRSS2	-0.377402	Androgen receptor signaling
CASP7	-0.378455	Androgen receptor signaling
GYS1	-0.378491	Insulin signaling
TP53RK	-0.378557	Gene expression signaling
CCND1	-0.378649	Wnt signaling, NOTCH signaling, Androgen receptor signaling, Gene expression signaling, VEGFA signaling
CAMKK2	-0.378845	VEGFA signaling
ATP6V0A1	-0.379336	Insulin signaling, Receptor Tyrosine Kinase signaling
SUPT5H	-0.380606	Gene expression signaling
RING1	-0.383352	NOTCH signaling, Gene expression signaling
TLE3	-0.386218	NOTCH signaling
ATP6V0B	-0.388058	Insulin signaling, Receptor Tyrosine Kinase signaling
UBTF	-0.395543	Gene expression signaling
HES6	-0.396852	NOTCH signaling
PI4K2A	-0.398153	Wnt signaling
MAX	-0.398871	Gene expression signaling
TRPM4	-0.404488	Insulin signaling
PPP1CA	-0.405464	TGF-beta signaling, Androgen receptor signaling
EHD1	-0.406086	Insulin signaling
POLR1E	-0.407353	Gene expression signaling
RAD9A	-0.412592	Gene expression signaling, Androgen receptor signaling
FAF1	-0.415697	VEGFA signaling
ATP6V0E2	-0.419973	Receptor Tyrosine Kinase signaling, Insulin signaling
TNKS1BP1	-0.425881	Gene expression signaling
FECH	-0.432224	HIF-1-alpha transcription factor network
RPS6KB2	-0.442251	Insulin signaling, TGF-beta signaling
DVL2	-0.443808	NOTCH signaling, Wnt signaling
BNIP3	-0.444619	HIF-1-alpha transcription factor network
ATP6V1H	-0.451639	Insulin signaling, Receptor Tyrosine Kinase signaling
HSPB1	-0.454757	VEGFA signaling, Androgen receptor signaling
DTX2	-0.455586	NOTCH signaling
MAPK4	-0.455807	Insulin signaling
AP2S1	-0.457396	Receptor Tyrosine Kinase signaling
SCO1	-0.464939	Gene expression signaling
UBB	-0.468569	NOTCH signaling, TGF-beta signaling, Receptor Tyrosine Kinase signaling, Gene expression signaling
ZNF385A	-0.472664	Gene expression signaling
SESN2	-0.479346	Gene expression signaling
TFF3	-0.486778	HIF-1-alpha transcription factor network
FKBP4	-0.495209	Androgen receptor signaling
NBL1	-0.503722	TGF-beta signaling
BAIAP2	-0.512811	Receptor Tyrosine Kinase signaling
CEBPA	-0.516497	Androgen receptor signaling
RBBP7	-0.520683	Gene expression signaling
PRDX1	-0.520981	Gene expression signaling, Androgen receptor signaling
INPP4B	-0.527342	VEGFA signaling
ZNF18	-0.528047	Gene expression signaling
